# Supplementary material for: L-Pampo™, a Novel TLR2/3 Agonist, Acts as a Potent Cancer Vaccine Adjuvant by Activating Draining Lymph Node Dendritic Cells
Source: Cancers (Basel). 2023 Aug 4;15(15):3978. doi: 10.3390/cancers15153978 (PMC10417701; doi:10.3390/cancers15153978)
Supplement: Supplementary file 1 [file cancers-15-03978-s001.zip]

Archive with 1 entries (1 files):
- cancers-2520680-supplementary.pdf
